# Supplementary material for: Rapid Hemi-Synthesis of Multifunctional Amphiphilic Derivatives Based on Polyphenolic Extractives: Surface Activity, Antioxidant and Antibacterial Properties
Source: Molecules. 2025 Oct 29;30(21):4223. doi: 10.3390/molecules30214223 (PMC12608305; doi:10.3390/molecules30214223)
Supplement: Supplementary file 1 [file molecules-30-04223-s001.zip]

Archive with 1 entries (1 files):
- molecules-3912673-supplementary.pdf
